# Supplementary material for: Inorganic Polyphosphate Is in the Surface of Trypanosoma cruzi but Is Not Significantly Secreted
Source: Pathogens. 2024 Sep 9;13(9):776. doi: 10.3390/pathogens13090776 (PMC11434814; doi:10.3390/pathogens13090776)
Supplement: Supplementary file 1 [file pathogens-13-00776-s001.zip]

Archive with 2 entries (2 files):
- pathogens-3174496-R1-supplementary.pdf
- Table S1.xlsx
