# Supplementary material for: Inorganic Polyphosphate Is in the Surface of Trypanosoma cruzi but Is Not Significantly Secreted
Source: Pathogens. 2024 Sep 9;13(9):776. doi: 10.3390/pathogens13090776 (PMC11434814; doi:10.3390/pathogens13090776)
Supplement: Supplementary file 1 [file pathogens-13-00776-s001.zip › Table S1.xlsx]

## Sheet: T Cruzi
Gene ID	Product Description	UniProt ID	Gene Name or Symbol
TcCLB.409139.9	trans-sialidase, putative	Q4CL57	null
TcCLB.438923.10	hypothetical protein (fragment)	Q4CLI3	null
TcCLB.443683.9	DNA-directed rna polymerase I largest subunit, putative (fragment)	Q4CKK7	RPA1
TcCLB.445011.19	hypothetical protein, conserved	Q4CLB8	null
TcCLB.478671.9	Flavodoxin/Radical SAM superfamily/Wyosine base formation, putative	Q4CKR7	null
TcCLB.503489.10	metallo-peptidase, Clan MC, Family M14, putative	Q4CSH9	null
TcCLB.503513.40	proteasome regulatory non-ATPase subunit 6, putative	Q4CSX0	null
TcCLB.503579.50	hypothetical protein, conserved	Q4DDG4	null
TcCLB.503599.40	Nucleolar protein 111, putative	Q4D2U0	NOP111
TcCLB.503611.10	ISWI complex protein	Q4CRG3	NLP
TcCLB.503653.50	histone deacetylase, putative	Q4CZ55	null
TcCLB.503683.20	hypothetical protein, conserved	Q4CT49	null
TcCLB.503697.120	hypothetical protein, conserved	Q4DKF4	null
TcCLB.503761.40	Mucin-associated surface protein (MASP), subgroup S002	Q4CS76	null
TcCLB.503829.40	WD domain, G-beta repeat/BING4CT (NUC141) domain containing protein, putative	Q4D1T1	null
TcCLB.503853.10	Nitrogen permease regulator 2, putative	Q4CMX0	null
TcCLB.503895.10	hypothetical protein, conserved	Q4CUV1	null
TcCLB.503897.20	hypothetical protein, conserved	Q4DKP3	null
TcCLB.503955.110	protein kinase, putative	Q4DH84	null
TcCLB.503975.40	hypothetical protein, conserved	Q4DD69	null
TcCLB.504009.60	hypothetical protein, conserved	Q4D1F4	null
TcCLB.504019.3	hypothetical protein (fragment)	Q4CT56	null
TcCLB.504029.50	Family of unknown function (DUF572), putative	Q4D517	null
TcCLB.504033.110	hypothetical protein, conserved	Q4DR71	null
TcCLB.504033.160	hypothetical protein	Q4DR68	null
TcCLB.504033.180	hypothetical protein, conserved	Q4DR66	null
TcCLB.504035.140	mismatch repair protein MLH1, putative	Q4DI77	null
TcCLB.504039.160	Mucin-associated surface protein (MASP), subgroup S061	Q4DU49	null
TcCLB.504039.230	Mucin-associated surface protein (MASP), subgroup S002	Q4DU45	null
TcCLB.504057.70	WW domain containing protein, putative	Q4DSE8	null
TcCLB.504089.50	Flagellar radial spoke protein 4/6	Q4DE57	RSP4/6
TcCLB.504111.30	Domain of Unknown Function (DUF1042), putative	Q4D256	null
TcCLB.504111.49	tubulin binding cofactor c, putative	Q4D254	null
TcCLB.504119.20	ATPase family associated with various cellular activities (AAA), putative	Q4CSE0	null
TcCLB.504147.240	hypothetical protein, conserved	Q4DZM2	null
TcCLB.504149.160	phosphoinositide-specific phospholipase C, putative	Q4DUP6	null
TcCLB.504163.70	Gem-associated protein 2, putative	Q4D4R7	null
TcCLB.504213.20	Protein of unknown function (DUF1253), putative	Q4DIL4	null
TcCLB.504213.60	hypothetical protein, conserved	Q4DIL0	null
TcCLB.504213.90	inositol polyphosphate kinase-like protein, putative	Q4DIK7	null
TcCLB.504239.30	Mucin-associated surface protein (MASP), subgroup S009	Q4E073	null
TcCLB.504247.34	Transcription elongation factor 1 domain-containing protein	Q4D0K4	null
TcCLB.504427.270	hypothetical protein, conserved	Q4DYL9	null
TcCLB.504431.30	Present in the outer mitochondrial membrane proteome 25	Q4D717	POMP25
TcCLB.504431.40	hypothetical protein, conserved	Q4D716	null
TcCLB.504625.30	hypothetical protein	Q4D682	null
TcCLB.504769.100	trans-sialidase, Group II, putative	Q4DSY8	null
TcCLB.505983.20	nucleosome assembly protein-like protein, putative	Q4CVR4	null
TcCLB.505989.100	hypothetical protein, conserved	Q4D5M0	null
TcCLB.506135.70	hypothetical protein, conserved	Q4DAZ1	null
TcCLB.506147.120	hypothetical protein, conserved	Q4DT96	null
TcCLB.506147.180	DNA polymerase epsilon catalytic subunit, putative	Q4DT90	null
TcCLB.506179.40	hypothetical protein, conserved	Q4D1K0	null
TcCLB.506211.130	hypothetical protein, conserved	Q4DYK5	null
TcCLB.506213.40	hypothetical protein, conserved	Q4DC26	null
TcCLB.506223.120	phosphatidylinositol 3-related kinase, putative	Q4DEX9	ATR
TcCLB.506227.240	hypothetical protein, conserved	Q4DSU5	null
TcCLB.506267.90	Mucin-associated surface protein (MASP), subgroup S061	Q4DCE3	null
TcCLB.506269.10	Mucin-associated surface protein (MASP), subgroup S080	Q4D4B4	null
TcCLB.506287.20	hypothetical protein, conserved	Q4DIX7	null
TcCLB.506345.90	trans-sialidase, Group II, putative	Q4DCE1	null
TcCLB.506357.160	hypothetical protein, conserved	Q4DY12	null
TcCLB.506399.30	hypothetical protein, conserved	Q4D4H6	null
TcCLB.506401.210	hypothetical protein, conserved	Q4E3S2	null
TcCLB.506401.240	Molybdopterin guanine dinucleotide synthesis protein B, putative	Q4E3R9	NOP112
TcCLB.506401.300	hypothetical protein, conserved	Q4E3R5	null
TcCLB.506457.110	hypothetical protein, conserved	Q4DG95	null
TcCLB.506457.90	hypothetical protein	Q4DG97	null
TcCLB.506495.50	hypothetical protein	Q4D323	null
TcCLB.506499.210	Mucin-associated surface protein (MASP), subgroup S097	Q4DU03	null
TcCLB.506501.10	Mucin-associated surface protein (MASP), subgroup S009	Q4E048	null
TcCLB.506501.380	Mucin-associated surface protein (MASP), subgroup S067	Q4E033	null
TcCLB.506513.40	hypothetical protein, conserved	Q4DPJ3	null
TcCLB.506517.100	ATPase family associated with various cellular activities (AAA), putative	Q4DDA7	null
TcCLB.506517.14	STE/STE11 serine/threonine-protein kinase, putative	Q4DDB1	null
TcCLB.506519.100	Putative methyltransferase, putative	Q4DFF0	null
TcCLB.506519.110	hypothetical protein, conserved	Q4DFE9	null
TcCLB.506527.10	Utp14 protein, putative	Q4CNR7	null
TcCLB.506529.170	hypothetical protein, conserved	Q4E5R3	null
TcCLB.506529.30	hypothetical protein, conserved	Q4E5S7	null
TcCLB.506529.300	hypothetical protein, conserved	Q4E5Q2	null
TcCLB.506529.600	metacyclin II, putative	Q4E5M1	null
TcCLB.506529.80	cyclin-like F-box protein 2	Q4E5S2	null
TcCLB.506533.34	phosphatidylinositol kinase related protein, putative	Q4D2Q9	ATM
TcCLB.506563.100	nucleosome assembly protein (NAP), putative	Q4DQP0	null
TcCLB.506599.100	Mucin-associated surface protein (MASP), subgroup S068	Q4E1Z5	null
TcCLB.506599.150	Mucin-associated surface protein (MASP), subgroup S080	Q4E1Z4	null
TcCLB.506599.210	Mucin-associated surface protein (MASP), subgroup S061	Q4E1Z1	null
TcCLB.506599.240	Mucin-associated surface protein (MASP), subgroup S064	Q4E1Y9	null
TcCLB.506605.10	Nucleus and spindle associated protein 3, putative	Q4DUX9	NuSAP3
TcCLB.506605.70	hypothetical protein, conserved	Q4DUX4	null
TcCLB.506635.30	hypothetical protein, conserved	Q4DIR0	null
TcCLB.506637.90	hypothetical protein, conserved	Q4DCZ9	null
TcCLB.506649.30	hypothetical protein, conserved	Q4DE36	null
TcCLB.506657.70	RNA editing 3' terminal uridylyl transferase 1, putative	Q4D425	null
TcCLB.506661.50	hypothetical protein, conserved	Q4DHX9	null
TcCLB.506673.60	Adaptor protein complex AP-3 subunit beta-3	Q4D6C6	AP3B3
TcCLB.506699.10	hypothetical protein, conserved	Q4CSI9	null
TcCLB.506733.140	hypothetical protein, conserved	Q4DIG8	null
TcCLB.506749.10	flagellar calcium-binding-like protein, putative	Q4CS06	null
TcCLB.506753.230	hypothetical protein, conserved	Q4DLW7	null
TcCLB.506755.120	Bromodomain, putative	Q4DWK4	null
TcCLB.506755.140	ATP-dependent helicase, putative	Q4DWK2	null
TcCLB.506755.180	hypothetical protein, conserved	Q4DWJ8	null
TcCLB.506757.150	Mucin-associated surface protein (MASP), subgroup S002	Q4DQ99	null
TcCLB.506759.20	Mucin-associated surface protein (MASP), subgroup S061	Q4DKW7	null
TcCLB.506759.40	Mucin-associated surface protein (MASP), subgroup S064	Q4DKW6	null
TcCLB.506759.80	Mucin-associated surface protein (MASP), subgroup S059	Q4DKW3	null
TcCLB.506763.280	Mucin-associated surface protein (MASP), subgroup S097	Q4DZB6	null
TcCLB.506763.30	Mucin-associated surface protein (MASP), subgroup S061	Q4DZC8	null
TcCLB.506767.110	Mucin-associated surface protein (MASP), subgroup S002	Q4E236	null
TcCLB.506767.140	Mucin-associated surface protein (MASP), subgroup S080	Q4E234	null
TcCLB.506769.120	Mucin-associated surface protein (MASP), subgroup S068	Q4DEM6	null
TcCLB.506773.170	hypothetical protein, conserved	Q4DQE5	null
TcCLB.506811.110	hypothetical protein, conserved	Q4DV05	null
TcCLB.506825.160	hypothetical protein, conserved	Q4DZE7	null
TcCLB.506829.90	conserved protein	Q4DD93	null
TcCLB.506857.30	hypothetical protein, conserved	Q4D9J7	null
TcCLB.506861.10	ATP-dependent DEAD/H RNA helicase, putative	Q4CRA4	null
TcCLB.506887.100	protein kinase, putative	Q4D338	null
TcCLB.506895.20	BSD domain containing protein, putative	Q4D270	null
TcCLB.506925.380	hypothetical protein	Q4E4L2	null
TcCLB.506931.30	DnaJ domain containing protein, putative	Q4D2M4	J55
TcCLB.506941.194	hypothetical protein, conserved	Q4DXH7	null
TcCLB.506941.70	hypothetical protein, conserved	Q4DXI8	null
TcCLB.506943.160	eukaryotic translation initiation factor 3 subunit d	Q4DCN0	EIF3D
TcCLB.506947.20	Galactose oxidase, central domain/Domain of unknown function (DUF4110), putative	Q4DA29	null
TcCLB.506947.40	peroxisome assembly protein, putative	Q4DA27	null
TcCLB.506949.20	hypothetical protein, conserved	Q4D482	null
TcCLB.506951.60	Mucin-associated surface protein (MASP), subgroup S008	Q4D6F9	null
TcCLB.506963.20	60S ribosomal protein L34, putative	Q4DB26	null
TcCLB.506971.10	Mucin-associated surface protein (MASP)	Q4D2J2	null
TcCLB.506973.5	Mucin-associated surface protein (MASP)	Q4DTX0	null
TcCLB.507011.70	hypothetical protein	Q4DUB0	null
TcCLB.507047.140	NUC130/3NT domain/SDA1, putative	Q4DPS2	null
TcCLB.507047.60	Rab-GTPase-TBC domain containing protein, putative	Q4DPT1	null
TcCLB.507075.40	Mucin-associated surface protein (MASP) (fragment)	Q4CTY3	null
TcCLB.507077.40	p21-C-terminal region-binding protein, putative	Q4CW74	null
TcCLB.507083.109	N-terminal region of Chorein, a TM vesicle-mediated sorter/Integral peroxisomal membrane peroxin, putative	Q4DPM2	null
TcCLB.507091.80	Mucin-associated surface protein (MASP), subgroup S121	Q4DGU9	null
TcCLB.507093.300	hypothetical protein SCD6.10	Q4E1M8	null
TcCLB.507099.70	hypothetical protein, conserved	Q4DSH2	null
TcCLB.507099.90	hypothetical protein, conserved	Q4DSH0	null
TcCLB.507129.19	hypothetical protein, conserved	Q4CV93	null
TcCLB.507237.89	mucin TcMUCII, putative	Q4DYY3	null
TcCLB.507257.110	hypothetical protein, conserved	Q4DJG6	null
TcCLB.507389.70	peptidase, putative	Q4D0I5	null
TcCLB.507603.160	hypothetical protein, conserved	Q4DW12	null
TcCLB.507625.180	kinesin, putative	Q4DPD8	null
TcCLB.507629.30	Dpy-30 motif containing protein, putative	Q4CYE7	null
TcCLB.507683.30	hypothetical protein, conserved	Q4D2X1	null
TcCLB.507711.120	hypothetical protein, conserved	Q4DZR6	null
TcCLB.507713.30	heat shock protein 85, putative	Q4CQS6	null
TcCLB.507809.100	hypothetical protein, conserved	Q4DSS1	null
TcCLB.507811.20	delta-adaptin, putative	Q4DDP3	null
TcCLB.507811.30	ATP-dependent DEAD/H RNA helicase, putative	Q4DDP2	null
TcCLB.507831.60	heat shock protein 110, putative	Q4DI67	HSP110
TcCLB.507859.60	Mucin-associated surface protein (MASP), subgroup S095	Q4DCT1	null
TcCLB.507905.39	Mucin-associated surface protein (MASP)	Q4CRR2	null
TcCLB.507923.30	vacuolar assembly protein vps41, putative	Q4CU37	null
TcCLB.507925.69	hypothetical protein, conserved	Q4D357	null
TcCLB.507957.10	Mucin-associated surface protein (MASP), subgroup S064	Q4DYV7	null
TcCLB.507957.160	Mucin-associated surface protein (MASP), subgroup S017	Q4DYV3	null
TcCLB.507957.240	Mucin-associated surface protein (MASP), subgroup S112	Q4DYU7	null
TcCLB.507957.320	Mucin-associated surface protein (MASP), subgroup S068	Q4DYU1	null
TcCLB.507959.170	Mucin-associated surface protein (MASP), subgroup S130	Q4DY02	null
TcCLB.507959.280	Mucin-associated surface protein (MASP), subgroup S008	Q4DXZ6	null
TcCLB.507959.300	Mucin-associated surface protein (MASP), subgroup S082	Q4DXZ4	null
TcCLB.507963.79	nucleosome assembly protein, putative	Q4D5X8	null
TcCLB.508041.60	eukaryotic release factor 3, putative	Q4CXW9	null
TcCLB.508089.10	trans-sialidase, Group I, putative	Q4CYW1	null
TcCLB.508125.140	Mucin-associated surface protein (MASP), subgroup S100	Q4DAF3	null
TcCLB.508163.140	Mucin-associated surface protein (MASP), subgroup S082	Q4E491	null
TcCLB.508165.120	Mucin-associated surface protein (MASP), subgroup S054	Q4E1I6	null
TcCLB.508165.30	Mucin-associated surface protein (MASP), subgroup S080	Q4E1J3	null
TcCLB.508165.410	Mucin-associated surface protein (MASP), subgroup S062	Q4E1H4	null
TcCLB.508165.50	Mucin-associated surface protein (MASP), subgroup S037	Q4E1J2	null
TcCLB.508181.30	hypothetical protein, conserved	Q4DRA5	null
TcCLB.508227.20	Mucin-associated surface protein (MASP), subgroup S017	Q4CZ02	null
TcCLB.508277.290	Rab-GTPase-TBC domain containing protein, putative	Q4E0W9	null
TcCLB.508277.350	cation transporter, putative	Q4E0W3	null
TcCLB.508307.130	hypothetical protein, conserved	Q4DRY1	null
TcCLB.508347.20	O-6 methyl-guanine alkyl transferase, putative	Q4DSY3	null
TcCLB.508387.110	hypothetical protein, conserved	Q4DQ88	null
TcCLB.508387.140	hypothetical protein, conserved	Q4DQ85	null
TcCLB.508387.150	hypothetical protein	Q4DQ84	null
TcCLB.508387.160	Phosphatidylinositol 4-phosphate 5-kinase, putative	Q4DQ83	null
TcCLB.508389.100	Mucin-associated surface protein (MASP), subgroup S132	Q4DNB5	null
TcCLB.508389.130	Mucin-associated surface protein (MASP), subgroup S095	Q4DNB3	null
TcCLB.508389.50	Mucin-associated surface protein (MASP), subgroup S097	Q4DNB7	null
TcCLB.508535.40	hypothetical protein, conserved	Q4CYW8	null
TcCLB.508539.110	Mucin-associated surface protein (MASP), subgroup S070	Q4DI90	null
TcCLB.508539.160	Mucin-associated surface protein (MASP), subgroup S061	Q4DI88	null
TcCLB.508539.40	F-box-like, putative	Q4DI94	null
TcCLB.508539.60	Mucin-associated surface protein (MASP), subgroup S061	Q4DI92	null
TcCLB.508539.80	Mucin-associated surface protein (MASP), subgroup S099	Q4DI91	null
TcCLB.508541.110	Mucin-associated surface protein (MASP), subgroup S068	Q4DNA4	null
TcCLB.508541.130	Mucin-associated surface protein (MASP), subgroup S100	Q4DNA3	null
TcCLB.508541.20	Mucin-associated surface protein (MASP), subgroup S070	Q4DNA9	null
TcCLB.508541.90	Mucin-associated surface protein (MASP), subgroup S078	Q4DNA6	null
TcCLB.508555.60	cytoskeleton-associated protein CAP5.5, putative	Q4D609	CAP5.5
TcCLB.508563.20	trans-sialidase, Group II, putative	Q4CSV0	null
TcCLB.508583.10	Methyltransferase domain/Methyltransferase involved in Williams-Beuren syndrome, putative	Q4CPB0	null
TcCLB.508607.50	trans-sialidase, Group II, putative	Q4DKL5	null
TcCLB.508723.70	AAA domain containing protein, putative	Q4DFK0	null
TcCLB.508777.70	hypothetical protein, conserved	Q4DS66	null
TcCLB.508785.10	Present in the outer mitochondrial membrane proteome 19	Q4CNH5	POMP19
TcCLB.508805.110	hypothetical protein	Q4D5D2	null
TcCLB.508809.40	hypothetical protein, conserved	Q4D498	null
TcCLB.508811.10	hypothetical protein	Q4D809	null
TcCLB.508943.10	hypothetical protein, conserved	Q4CUK3	null
TcCLB.508949.30	hypothetical protein, conserved	Q4CU70	null
TcCLB.508977.50	Mucin-associated surface protein (MASP), subgroup S121	Q4DD59	null
TcCLB.508989.50	Domain of Unknown Function (DUF1042), putative	Q4DAD6	null
TcCLB.508995.10	STE group serine/threonine-protein kinase, putative	Q4D9R4	null
TcCLB.509007.80	hypothetical protein, conserved	Q4DSM0	null
TcCLB.509011.40	calreticulin, putative	Q4DDX3	null
TcCLB.509081.110	Mucin-associated surface protein (MASP), subgroup S007	Q4D8A3	null
TcCLB.509081.20	Mucin-associated surface protein (MASP), subgroup S122	Q4D8A5	null
TcCLB.509099.160	hypothetical protein, conserved	Q4DNX0	null
TcCLB.509099.170	hypothetical protein, conserved	Q4DNW9	null
TcCLB.509143.10	Vps51/Vps67, putative	Q4CPB1	null
TcCLB.509151.110	hypothetical protein, conserved	Q4DI52	null
TcCLB.509151.120	hypothetical protein, conserved	Q4DI51	null
TcCLB.509153.30	hypothetical protein, conserved	Q4DLS7	null
TcCLB.509157.90	hypothetical protein, conserved	Q4DTD7	null
TcCLB.509171.70	hypothetical protein, conserved	Q4D876	null
TcCLB.509195.30	Mucin-associated surface protein (MASP), subgroup S097	Q4D6E7	null
TcCLB.509205.10	translation initiation factor EIF-2B subunit, putative	Q4D7F4	null
TcCLB.509233.120	hypothetical protein, conserved	Q4DTY1	null
TcCLB.509247.10	hypothetical protein, conserved	Q4D6H5	null
TcCLB.509453.20	hypothetical protein, conserved	Q4D7L9	null
TcCLB.509453.90	hypothetical protein, conserved	Q4D7L2	null
TcCLB.509551.90	hypothetical protein, conserved	Q4DJJ2	null
TcCLB.509595.60	hypothetical protein, conserved	Q4D2B3	null
TcCLB.509599.50	hypothetical protein, conserved	Q4DP71	null
TcCLB.509599.70	Galactose oxidase, central domain containing protein, putative	Q4DP69	null
TcCLB.509699.110	Mucin-associated surface protein (MASP), subgroup S002	Q4DSG3	null
TcCLB.509767.100	hypothetical protein, conserved	Q4DSC4	null
TcCLB.509775.30	hypothetical protein, conserved	Q4DCQ5	null
TcCLB.509817.50	trans-sialidase, Group I, putative	Q4CZP0	null
TcCLB.509895.40	protein kinase, putative	Q4DCY0	null
TcCLB.509973.10	Mucin-associated surface protein (MASP), subgroup S008	Q4CXD9	null
TcCLB.509979.100	WD domain, G-beta repeat, putative	Q4E2D9	null
TcCLB.509979.40	Zn-finger in Ran binding protein and others/SPRY domain/HECT-domain (ubiquitin-transferase), putative	Q4E2E5	null
TcCLB.510013.230	Mucin-associated surface protein (MASP), subgroup S002	Q4DVX2	null
TcCLB.510013.260	Mucin-associated surface protein (MASP), subgroup S008	Q4DVX0	null
TcCLB.510013.290	Mucin-associated surface protein (MASP), subgroup S080	Q4DVW9	null
TcCLB.510013.70	Mucin-associated surface protein (MASP), subgroup S079	Q4DVY0	null
TcCLB.510015.30	Mucin-associated surface protein (MASP), subgroup S033	Q4CVN8	null
TcCLB.510017.59	Mucin-associated surface protein (MASP)	Q4CYQ5	null
TcCLB.510021.120	trans-sialidase, Group V, putative	Q4DUY7	null
TcCLB.510021.130	Mucin-associated surface protein (MASP), subgroup S074	Q4DUY6	null
TcCLB.510021.20	Mucin-associated surface protein (MASP), subgroup S047	Q4DUZ3	null
TcCLB.510055.80	hypothetical protein	Q4DMN1	null
TcCLB.510075.40	hypothetical protein, conserved	Q4D1E3	null
TcCLB.510075.50	hypothetical protein, conserved	Q4D1E2	null
TcCLB.510089.90	hypothetical protein, conserved	Q4DR00	null
TcCLB.510101.250	hypothetical protein, conserved	Q4E3N6	null
TcCLB.510161.10	hypothetical protein, conserved	Q4CWJ1	null
TcCLB.510205.50	Mucin-associated surface protein (MASP), subgroup S061	Q4D3Q7	null
TcCLB.510205.80	Mucin-associated surface protein (MASP)	Q4D3Q4	null
TcCLB.510213.70	Mucin-associated surface protein (MASP), subgroup S099	Q4DA17	null
TcCLB.510213.9	Mucin-associated surface protein (MASP)	Q4DA20	null
TcCLB.510269.20	Mucin-associated surface protein (MASP), subgroup S135	Q4D304	null
TcCLB.510275.190	Mucin-associated surface protein (MASP), subgroup S066	Q4E289	null
TcCLB.510275.370	Mucin-associated surface protein (MASP), subgroup S136	Q4E281	null
TcCLB.510279.120	Mucin-associated surface protein (MASP), subgroup S066	Q4E382	null
TcCLB.510279.140	Mucin-associated surface protein (MASP), subgroup S049	Q4E380	null
TcCLB.510289.50	hypothetical protein, conserved	Q4D5N2	null
TcCLB.510347.50	DnaJ domain containing protein, putative	Q4D057	J73
TcCLB.510351.40	ATP-dependent RNA helicase, putative	Q4D8Z6	null
TcCLB.510369.10	Mucin-associated surface protein (MASP), subgroup S061	Q4CLX5	null
TcCLB.510371.120	Mucin-associated surface protein (MASP), subgroup S068	Q4DGC2	null
TcCLB.510371.50	Mucin-associated surface protein (MASP), subgroup S017	Q4DGC8	null
TcCLB.510371.70	Mucin-associated surface protein (MASP), subgroup S061	Q4DGC7	null
TcCLB.510375.10	Mucin-associated surface protein (MASP), subgroup S047	Q4CUD2	null
TcCLB.510375.40	Mucin-associated surface protein (MASP)	Q4CUD1	null
TcCLB.510377.200	Mucin-associated surface protein (MASP), subgroup S002	Q4E3V2	null
TcCLB.510377.350	Mucin-associated surface protein (MASP), subgroup S009	Q4E3U8	null
TcCLB.510377.390	Mucin-associated surface protein (MASP), subgroup S068	Q4E3U6	null
TcCLB.510377.450	Mucin-associated surface protein (MASP), subgroup S047	Q4E3U0	null
TcCLB.510431.220	ribosome assembly protein RRB1, putative	Q4DXX2	null
TcCLB.510525.120	ATPase family associated with various cellular activities (AAA), putative	Q4D6V7	null
TcCLB.510599.30	Component of IIS longevity pathway SMK-1, putative	Q4D433	null
TcCLB.510603.30	hypothetical protein, conserved	Q4DM01	null
TcCLB.510621.20	Mucin-associated surface protein (MASP), subgroup S057	Q4D466	null
TcCLB.510719.310	hypothetical protein, conserved	Q4DXS7	null
TcCLB.510719.80	hypothetical protein, conserved	Q4DXU9	null
TcCLB.510743.120	hypothetical protein, conserved	Q4D7A9	null
TcCLB.510747.140	Nop53 (60S ribosomal biogenesis), putative	Q4DLE7	null
TcCLB.510769.110	Domain of unknown function (DUF4205), putative	Q4DST5	null
TcCLB.510769.30	U3 small nucleolar RNA-associated protein 6, putative	Q4DSU2	null
TcCLB.510833.20	Mucin-associated surface protein (MASP), subgroup S068	Q4CST0	null
TcCLB.510859.10	nucleolar RNA-binding protein, putative	Q4D245	null
TcCLB.510859.17	nucleolar RNA-binding protein, putative	Q4D244	null
TcCLB.510861.30	hypothetical protein, conserved	Q4DPH8	null
TcCLB.510863.30	protein phosphatase inhibitor, putative	Q4CTT3	null
TcCLB.510955.20	hypothetical protein, conserved	Q4CZ85	null
TcCLB.511001.160	hypothetical protein, conserved	Q4DZ27	null
TcCLB.511001.40	hypothetical protein	Q4DZ39	null
TcCLB.511109.30	dynein intermediate chain, putative	Q4DFN3	null
TcCLB.511127.210	hypothetical protein, conserved	Q4E402	null
TcCLB.511127.290	hypothetical protein, conserved	Q4E3Z3	null
TcCLB.511127.400	kinetoplastid-specific phospho-protein phosphatase, putative	Q4E3Y3	null
TcCLB.511131.70	hypothetical protein, conserved	Q4DA61	null
TcCLB.511137.20	Sec8 exocyst complex component specific domain containing protein, putative	Q4CM49	null
TcCLB.511171.90	Mucin-associated surface protein (MASP), subgroup S061	Q4D6A6	null
TcCLB.511173.100	Mucin-associated surface protein (MASP), subgroup S099	Q4E442	null
TcCLB.511173.270	Mucin-associated surface protein (MASP), subgroup S061	Q4E434	null
TcCLB.511173.360	Mucin-associated surface protein (MASP), subgroup S061	Q4E432	null
TcCLB.511173.400	Mucin-associated surface protein (MASP), subgroup S070	Q4E430	null
TcCLB.511173.430	Mucin-associated surface protein (MASP), subgroup S130	Q4E427	null
TcCLB.511173.50	Mucin-associated surface protein (MASP), subgroup S081	Q4E445	null
TcCLB.511173.64	Mucin-associated surface protein (MASP), subgroup S059	Q4E444	null
TcCLB.511211.40	molybdenum cofactor biosynthesis protein, putative	Q4DTP2	null
TcCLB.511213.60	Mucin-associated surface protein (MASP), subgroup S129	Q4D6C2	null
TcCLB.511307.20	Peptidase C19, ubiquitin carboxyl-terminal hydrolase, putative	Q4D0S8	null
TcCLB.511349.100	trans-sialidase, Group II, putative	Q4D8S3	null
TcCLB.511363.10	hypothetical protein, conserved	Q4CP71	null
TcCLB.511407.50	hypothetical protein, conserved	Q4D7V8	null
TcCLB.511433.10	hypothetical protein, conserved	Q4CP36	null
TcCLB.511435.40	hypothetical protein, conserved	Q4D2L5	null
TcCLB.511439.60	hypothetical protein, conserved	Q4DAP3	null
TcCLB.511529.140	hypothetical protein, conserved	Q4DMY1	null
TcCLB.511529.9	Importin-beta N-terminal domain/HEAT-like repeat, putative	Q4DMZ4	null
TcCLB.511533.19	dynein light intermediate chain, putative	Q4CNE5	null
TcCLB.511537.69	hypothetical protein, conserved	Q4D4S4	null
TcCLB.511555.110	Domain of unknown function (DUF4486), putative	Q4DFS4	null
TcCLB.511585.320	retrotransposon hot spot (RHS) protein, putative	Q4E157	null
TcCLB.511603.160	Mucin-associated surface protein (MASP), subgroup S082	Q4E2B5	null
TcCLB.511603.170	mucin TcMUCII, putative	Q4E2B4	null
TcCLB.511603.190	Mucin-associated surface protein (MASP), subgroup S002	Q4E2B3	null
TcCLB.511603.320	Mucin-associated surface protein (MASP), subgroup S002	Q4E2A6	null
TcCLB.511713.40	ribosome biogenesis protein TSR3, putative	Q4CT28	tsr3
TcCLB.511731.50	ATP-dependent RNA helicase, putative	Q4D7G0	null
TcCLB.511733.120	hypothetical protein, conserved	Q4D6Q3	null
TcCLB.511751.140	hypothetical protein	Q4DVV1	null
TcCLB.511793.30	Mucin-associated surface protein (MASP)	Q4CNA0	null
TcCLB.511797.167	Mucin-associated surface protein (MASP), subgroup S097	Q4DVR9	null
TcCLB.511875.9	Mucin-associated surface protein (MASP), subgroup S127	Q4DA41	null

## Sheet: T brucei
Gene ID	Product Description	UniProt ID	Entrez Gene ID	Gene Name or Symbol
Tb11.1720	variant surface glycoprotein (VSG), putative	Q4FK95	3663966	null
Tb927.1.1530	STE group serine/threonine-protein kinase, putative	Q4GZ66	4357228	null
Tb927.1.1540	Tubulin/FtsZ family, putative	Q4GZ65	4357229	null
Tb927.1.2100	Calpain-like protein 1.1	Q4GZ11	4357285	CALP1.1
Tb927.1.2210	nucleosome assembly protein (NAP), putative	Q4GZ00	4357296	null
Tb927.1.2710	hypothetical protein, conserved	Q4GYV1	4357341	null
Tb927.1.4180	leucine-rich repeat protein (LRRP), putative	Q4GYG0	4357491	null
Tb927.1.4340	hypothetical protein, conserved	Q4GYE4	4357507	null
Tb927.1.860	transmembrane protein, putative	Q4GZD2	4357124	null
Tb927.1.880	Midasin, putative	Q4GZD0	4357126	MDN1
Tb927.10.10070	hypothetical protein, conserved	Q389X0	3662301	null
Tb927.10.10630	hypothetical protein, conserved	Q389R5	3661523	null
Tb927.10.11780	hypothetical protein, conserved	Q389G3	3662224	null
Tb927.10.11950	hypothetical protein, conserved	Q389E7	3662240	null
Tb927.10.12590	hypothetical protein, conserved	Q388Y4	3662673	null
Tb927.10.14010	tubulin cofactor C domain-containing protein RP2	Q388J8	3662141	rp2
Tb927.10.14150	EnigmRBP1	Q388I7	3661813	ERBP1
Tb927.10.14320	Flagellum attachment zone protein 9	Q388H0	3662769	FAZ9
Tb927.10.14390	FACT complex subunit POB3	Q388G3	3662560	POB3
Tb927.10.14420	Serine/threonine-protein kinase NEK16, putative	Q388G0	3662563	NEK16
Tb927.10.14610	leucine-rich repeat protein (LRRP), putative	Q388E2	3661781	null
Tb927.10.15700	hypothetical protein, conserved	Q387U4	3662292	null
Tb927.10.2200	hypothetical protein, conserved	Q38C24	3662383	null
Tb927.10.2910	splicing factor PTSR1 interacting protein	Q38BV4	3662222	TSR1IP
Tb927.10.3200	U2 splicing auxiliary factor, putative	Q38BS6	3662191	U2AF35
Tb927.10.3800	predicted RING finger protein	Q38BL9	3662439	null
Tb927.10.3960	hypothetical protein, conserved	Q38BK4	3662993	null
Tb927.10.450	Component of motile flagella 62	Q38CJ3	3663141	CMF62
Tb927.10.5260	C2 domain containing protein, putative	Q38B77	3661912	TZP125
Tb927.10.5450	ISWI complex protein	Q38B59	3662628	NLP
Tb927.10.7810	Pre-rRNA-processing protein ESF1, putative	Q38AI3	3662352	ESF1
Tb927.10.7840	hypothetical protein, conserved	Q38AI0	3662355	null
Tb927.10.8230	protein disulfide isomerase 2	Q38AE1	3663041	PDI2
Tb927.10.8290	eukaryotic translation initiation factor 3 subunit c	null	3662211	EIF3C-1
Tb927.10.840	Flagellum attachment zone protein 6	Q38CF6	3662837	FAZ6
Tb927.10.8560	small GTPase, putative	Q38AB6	3662273	RAB23
Tb927.10.9230	beta adaptin, putative	Q38A51	3661997	null
Tb927.11.10650	Adaptor protein complex AP-3 subunit beta-3	Q383L4	3665408	AP3B3
Tb927.11.10730	SWI/SNF-related helicase, putative	Q383K6	3665416	null
Tb927.11.11380	SUMO-interacting motif-containing protein	Q383E0	3665044	null
Tb927.11.11810	hypothetical protein, conserved	Q383A0	3665725	null
Tb927.11.1210	Domain of unknown function (DUF4470)/Domain of unknown function (DUF4471), putative	Q387D1	3665698	null
Tb927.11.12640	PH domain containing protein, putative	Q382R7	3665594	null
Tb927.11.13350	hypothetical protein, conserved	Q382K1	3665277	null
Tb927.11.14000	nuclear RNA binding domain 1	Q382D7	3665164	NRBD1
Tb927.11.14020	nuclear RNA binding domain 2	Q382D5	3665166	NRBD2
Tb927.11.14400	hypothetical protein, conserved	Q381Z7	3665316	null
Tb927.11.15120	hypothetical protein, conserved	Q381S3	3664402	null
Tb927.11.15580	TFIIF-like transcription factor subunit 2	Q381M8	3664448	TFL2
Tb927.11.15600	histone deacetylase 2	Q381M6	3664450	HDAC2
Tb927.11.15630	NOL1/NOP2/sun family, putative	Q381M3	3664453	null
Tb927.11.1590	hypothetical protein, conserved	Q386Z5	3664821	null
Tb927.11.16460	hypothetical protein, conserved	Q381E0	3664536	null
Tb927.11.16640	Uncharacterised protein family UPF0564, putative	Q381C2	3664554	TZP87
Tb927.11.1700	hypothetical protein, conserved	Q386Y4	3664042	null
Tb927.11.19870	variant surface glycoprotein (VSG, atypical), putative	Q380W2	3664725	null
Tb927.11.2290	hypothetical protein, conserved	Q386T0	3664378	null
Tb927.11.3070	ribosome assembly protein RRB1, putative	Q386K4	3664275	RRB1
Tb927.11.3970	hypothetical protein, conserved	Q386B7	3664388	null
Tb927.11.4320	Uncharacterized ACR, COG1678, putative	Q385Y5	3664870	null
Tb927.11.4480	Flagellar radial spoke protein 4/6	Q385W9	3664344	RSP4/6
Tb927.11.5020	hypothetical protein, conserved	Q385R6	3664987	null
Tb927.11.550	Suppressor of clathrin deficiency 6, putative	Q387J6	3665755	SCD6
Tb927.11.6410	regulator of nonsense transcripts 2	Q385C8	3665853	UPF2
Tb927.11.7120	hypothetical protein, conserved	Q384V9	3665805	null
Tb927.11.750	DNA repair protein, putative	Q387H5	3665848	null
Tb927.11.8810	hypothetical protein, conserved	Q384E8	3665101	null
Tb927.11.9080	Nucleolar protein 136	Q384C0	3664073	NOP136
Tb927.2.2090	SUMO-interacting motif-containing protein	Q586J3	3655509	null
Tb927.2.2230	hypothetical protein, conserved	Q586K3	3655523	null
Tb927.2.2370	Vps51/Vps67, putative	Q586L0	3655537	null
Tb927.2.4520	hypothetical protein, conserved	Q586Q4	3655753	null
Tb927.2.4550	2'-O-ribose RNA methyltransferase SPB1 homolog	Q586Q7	3655756	SPB1
Tb927.2.5200	hypothetical protein, conserved	Q585V1	3655821	null
Tb927.3.1710	mitochondrial ribosomal protein l24	Q57ZE0	3656110	MRPL24
Tb927.3.1800	hypothetical protein, conserved	Q57ZD1	3656114	null
Tb927.3.1900	conserved protein, unknown function	Q57ZC1	3656127	null
Tb927.3.2050	Minicircle replication factor 172	Q57ZA6	3656142	MiRF172
Tb927.3.2440	AGC essential kinase 1	Q582V7	3656180	AEK1
Tb927.3.2470	Pumilio homology domain family member 8	Q582W0	3656189	PUF8
Tb927.3.2600	ATP-dependent DEAD/H RNA helicase, putative	Q582X2	3656197	null
Tb927.3.2750	hypothetical protein, conserved	Q57ZN7	3656211	null
Tb927.3.3200	Domain of unknown function (DUF4586), putative	Q57V66	3656256	null
Tb927.3.3520	Present in the outer mitochondrial membrane proteome 25	Q57XK2	3656288	POMP25
Tb927.3.3970	Cell growth-regulating nucleolar protein, putative	Q57WD3	3656329	null
Tb927.3.5160	Basal body protein	Q580V9	3656456	BBP136
Tb927.3.5400	serine/threonine protein kinase RIO1, putative	Q580T5	3656481	RIO1
Tb927.3.5440	SNF2 DNA repair protein, putative	Q580T1	3656485	null
Tb927.3.5690	hypothetical protein, conserved	Q57VH4	3656505	null
Tb927.4.1580	WW domain containing protein, putative	Q581S3	3656683	null
Tb927.4.2640	hypothetical protein, conserved	Q584C3	3656795	null
Tb927.4.3020	ATP-dependent DEAH-box RNA helicase, putative	Q583X9	3656824	null
Tb927.4.4210	ATP-dependent zinc metalloprotease AFG3-like, putative	Q57Y25	3656958	null
Tb927.4.5010	calreticulin, putative	Q584K4	3657038	null
Tb927.4.5460	variant surface glycoprotein (VSG), putative	Q580P2	3657083	null
Tb927.5.1270	Acidic leucine-rich nuclear phosphoprotein 32 family member	Q57VD6	3657236	null
Tb927.5.2400	Peptidase C19, ubiquitin carboxyl-terminal hydrolase, putative	Q582C5	3657348	null
Tb927.5.2410	kinesin, putative	Q582C4	3657350	KIN-E
Tb927.5.2660	NUC130/3NT domain/SDA1, putative	Q57ZU2	3657375	null
Tb927.5.2810	hypothetical protein, conserved	Q57ZV7	3657386	null
Tb927.5.350	75 kDa invariant surface glycoprotein, putative	Q57VX8	3657143	ISG75
Tb927.5.360	75 kDa invariant surface glycoprotein	Q57VX7	3657144	ISG75
Tb927.5.370	75 kDa invariant surface glycoprotein, putative	Q57VX6	3657147	ISG75
Tb927.5.390	75 kDa invariant surface glycoprotein, putative	Q57VX4	3657146	ISG75
Tb927.5.400	75 kDa invariant surface glycoprotein, putative	Q57VX3	3657149	ISG75
Tb927.5.4270	ATP-dependent DEAD/H RNA helicase, putative	Q57Z22	3657542	null
Tb927.5.4730	variant surface glycoprotein (VSG, atypical), putative	Q57X39	3657576	null
Tb927.5.840	Nucleolar protein 111	Q57W29	3657195	NOP111
Tb927.6.1130	hypothetical protein, conserved	Q585D4	3657753	null
Tb927.6.2840	Serine/threonine-protein kinase RIO2, putative	Q583Q0	3657921	RIO2
Tb927.6.3850	chaperone protein DnaJ, putative	Q585Y3	3658021	J9
Tb927.6.3990	hypothetical protein, conserved	Q585Z7	3658034	null
Tb927.6.4100	hypothetical protein, conserved	Q586A8	3658039	null
Tb927.6.4370	eukaryotic translation initiation factor 3 subunit d	Q587A3	3658076	EIF3D
Tb927.6.5240	variant surface glycoprotein (VSG, atypical), putative	Q583L8	3658154	null
Tb927.6.630	hypothetical protein, conserved	Q583U0	3657704	null
Tb927.7.180	Trypanosomal VSG domain containing protein, putative	Q57U36	3658229	null
Tb927.7.2170	Nucleolar protein 168	Q57XQ7	3658429	NOP168
Tb927.7.2390	Tripartite attachment complex protein 102	Q57XN5	3658450	TAC102
Tb927.7.3550	cytoskeleton associated protein, putative	Q57WH0	3658567	WCB
Tb927.7.3880	Basal body protein	Q57UD5	3658595	BBP87
Tb927.7.4190	zinc finger domain, LSD1 subclass, putative	Q57UP9	3658632	null
Tb927.7.4340	Protein of unknown function (DUF1253), putative	Q57UR4	3658642	null
Tb927.7.5150	hypothetical protein, conserved	Q57ZH4	3658717	null
Tb927.7.5370	hypothetical protein, conserved	Q582F2	3658749	null
Tb927.7.5740	conserved protein	Q582I9	3658788	null
Tb927.7.580	GTP-binding protein, putative	Q57TZ6	3658265	null
Tb927.7.5850	hypothetical protein, conserved	Q582K0	3658797	null
Tb927.7.6490	hypothetical protein, conserved	Q582L0	3658856	null
Tb927.7.650	Nucleolar protein 105	Q57VR1	3658279	NOP105
Tb927.7.6910	Phosphatidylinositol 4-phosphate 5-kinase, putative	Q57XR1	3658918	null
Tb927.7.6920	hypothetical protein, conserved	Q57XR2	3658919	null
Tb927.7.7190	hypothetical protein, conserved	Q57XT9	3658946	null
Tb927.7.760	hypothetical protein, conserved	Q57VS2	3658285	null
Tb927.8.1040	protein phosphatase inhibitor, putative	Q57VQ0	3659080	null
Tb927.8.1050	SUMO-interacting motif-containing protein	Q57VP9	3659081	null
Tb927.8.1230	hypothetical protein, conserved	Q57VN2	3659096	null
Tb927.8.1260	Nucleolar protein 112	Q57VM9	3659102	NOP112
Tb927.8.2230	Checkpoint protein HUS1, putative	Q581V9	3659208	hus1
Tb927.8.3720	SUMO-interacting motif-containing protein	Q580Z2	3659367	null
Tb927.8.3990	hypothetical protein, conserved	Q581B9	3659401	null
Tb927.8.4030	class I transcription factor A, subunit 5a	null	3659399	CITFA-5a
Tb927.8.4130	class I transcription factor A, subunit 5b	Q581D3	3659416	CITFA-5b
Tb927.8.4230	hypothetical protein, conserved	Q57W12	3659422	null
Tb927.8.4320	hypothetical protein, conserved	Q57W03	3659436	null
Tb927.8.4450	RNA-binding protein, putative	Q57VZ0	3659443	RBP11
Tb927.8.490	hypothetical protein	Q57XI4	3659033	null
Tb927.8.5650	hypothetical protein, conserved	Q57X17	3659569	null
Tb927.8.5880	eukaryotic translation initiation factor 1A, putative	Q57YI9	3659588	null
Tb927.8.6660	paraflagellar rod component, putative	Q57TU7	3659669	PFC1
Tb927.8.6720	hypothetical protein, conserved	Q57TU1	3659674	null
Tb927.8.6730	Enriched in surface-labeled proteome protein 24	Q57TU0	3659686	ESP24
Tb927.8.730	nucleolar RNA-binding protein, putative	Q57YF7	3659048	null
Tb927.8.7410	calreticulin, putative	Q57YU3	3659750	null
Tb927.8.760	nucleolar RNA-binding protein	Q57YF5	3659054	NOPP44/46-1
Tb927.8.8130	hypothetical protein, conserved	Q57WL7	3659821	null
Tb927.9.10040	Pseudokinase, putative	Q38DZ9	3660690	null
Tb927.9.10230	Co-chaperone protein P23	Q38DY5	3660704	P23
Tb927.9.11890	hypothetical protein, conserved	Q38DK5	3660902	null
Tb927.9.1250	variant surface glycoprotein (VSG), putative	Q38G16	3660222	null
Tb927.9.13340	Nop53 (60S ribosomal biogenesis), putative	Q38D90	3661069	null
Tb927.9.15330	U3 small nucleolar RNA-associated protein 6, putative	Q38CX5	3661213	null
Tb927.9.15450	Domain of unknown function (DUF4205), putative	Q38CW8	3661220	null
Tb927.9.5730	nucleosome assembly protein-like protein	Q38EY2	3660076	null
Tb927.9.6940	DNA topoisomerase type IB small subunit	Q38EP5	3660468	null
Tb927.9.720	hypothetical protein, conserved	Q38G36	3660042	null
Tb927.9.7330	expression site-associated gene 2 (ESAG2) protein, putative	Q38EL3	3660101	null
Tb927.9.7410	expression site-associated gene 2 (ESAG2) protein, putative	Q38EK6	3660109	null
Tb927.9.8520	hypothetical protein, conserved	Q38EB9	3660570	null
Tb927.9.8620	hypothetical protein, conserved	Q38EB1	3660578	null
Tb927.9.890	variant surface glycoprotein (VSG), putative	Q4FKU4	3660511	null
Tb927.9.9180	hypothetical protein, conserved	Q38E72	3660617	null
Tb927.9.9270	hypothetical protein, conserved	Q38E65	3660624	null

## Sheet: L major
Gene ID	Product Description	UniProt ID	Gene Name or Symbol
LMJLV39_150019800	MGT1 magnesium transporter	null	MGT1
LMJLV39_160022900	eukaryotic translation initiation factor 4 gamma, putative	null	EIF4G3
LMJSD75_150019800	MGT1 magnesium transporter	null	MGT1
LMJSD75_160022600	eukaryotic translation initiation factor 4 gamma, putative	null	EIF4G3
LmjF.04.0600	hypothetical protein	Q95Z82	null
LmjF.04.0740	hypothetical protein, conserved	O97214	null
LmjF.04.0990	hypothetical protein, conserved	Q9NF96	null
LmjF.05.0610	Surp module, putative	Q4QJE1	null
LmjF.05.0700	hypothetical protein, conserved	Q4QJD2	null
LmjF.05.1070	Legume-like lectin family, putative	Q4QJ95	null
LmjF.07.0743	protein phosphatase inhibitor, putative	Q4QIL6	null
LmjF.07.0990	nucleolar RNA-binding protein, putative	Q4QII8	null
LmjF.07.1000	RNA binding protein-like protein	Q4QII7	null
LmjF.08.0440	hypothetical protein, conserved	Q4QIC5	null
LmjF.08.0620	hypothetical protein, conserved	Q4QIA7	null
LmjF.08.0670	amastin-like protein	Q4QIA0	null
LmjF.08.0680	amastin-like protein	Q4QIA1	null
LmjF.09.0500	hypothetical protein, conserved	Q4QHX4	null
LmjF.09.0990	N-terminal region of Chorein, a TM vesicle-mediated sorter, putative	Q4QHS5	null
LmjF.10.0470	GP63, leishmanolysin	Q4QHH0	GP63-3
LmjF.10.0580	chromatin assembly factor 1 subunit A, putative	Q4QHF7	null
LmjF.11.0060	eukaryotic translation initiation factor 2-alpha kinase, putative	Q4QH74	null
LmjF.11.0940	hypothetical protein, unknown function	Q4QGY5	null
LmjF.11.1240	ATP-binding cassette protein subfamily A, member 3, putative	Q4QGV8	ABCA3
LmjF.12.0650	hypothetical protein, conserved	Q4QGM8	null
LmjF.13.0270	hypothetical protein, conserved	Q4QGC7	null
LmjF.13.0880	hypothetical protein, conserved	Q4QG66	null
LmjF.14.0360	hypothetical protein, conserved	Q4QFU9	null
LmjF.14.1430	hypothetical protein, conserved	Q4QFJ0	null
LmjF.15.0530	hypothetical protein, conserved	Q4QFD2	null
LmjF.15.0940	Nucleus and spindle associated protein 2, putative	Q4QF90	NuSAP2
LmjF.15.1200	STE group serine/threonine-protein kinase, putative	Q4QF64	null
LmjF.15.1310	MGT1 magnesium transporter	Q4QF51	MGT1
LmjF.16.0510	hypothetical protein, conserved	Q4QEW9	null
LmjF.16.1600	eukaryotic translation initiation factor 4 gamma 3	Q4QEK5	EIF4G3
LmjF.17.0400	Ring finger domain containing protein, putative	Q4QEF4	null
LmjF.18.0220	RNA-binding protein 29, putative	Q4QE20	RBP29
LmjF.20.0260	Midasin, putative	Q4QD18	MDN1
LmjF.20.0580	MORN repeat, putative	Q4QCY2	null
LmjF.20.0930	transmembrane protein, conserved	Q4QCV3	null
LmjF.20.1090	hypothetical protein, conserved	Q4QCT7	null
LmjF.20.1110	hypothetical protein, conserved	Q4QCT5	null
LmjF.21.0770	hypothetical protein, conserved	Q4QCD6	null
LmjF.21.1540	Sec8 exocyst complex component specific domain containing protein, putative	Q4QC41	null
LmjF.22.0690	3'a2rel-related protein	Q4QBS8	null
LmjF.22.0850	3'a2rel-related protein	Q4QBR2	null
LmjF.23.1140	hypothetical protein, conserved	Q4QB42	null
LmjF.23.1640	Galactose oxidase, central domain containing protein, putative	Q4QBB2	null
LmjF.25.0540	hypothetical protein SCD6.10	Q4QA41	null
LmjF.25.0740	DNA repair protein, putative	Q4QA20	null
LmjF.25.1560	CMGC/CLK family protein kinase, putative	Q4Q9T5	null
LmjF.25.2340	AGC essential kinase 1	Q4Q9K2	AEK1
LmjF.26.1000	glucosidase II beta subunit-like protein, putative	Q4Q994	null
LmjF.26.1290	Cupin-like domain containing protein, putative	Q4Q965	null
LmjF.26.1300	Nucleolar protein 105, putative	Q4Q964	NOP105
LmjF.26.1950	microtubule-associated protein, putative	Q4Q8Z7	GB4
LmjF.26.2010	hypothetical protein, conserved	Q4Q8Z1	null
LmjF.27.0790	MatE, putative	E9AD56	null
LmjF.27.1560	diacylglycerol acyltransferase, putative	E9ADD5	null
LmjF.27.1750	Cytoplasmic dynein 2 heavy chain (DYNC2H1), putative	E9ADF2	null
LmjF.27.1790	hypothetical protein, conserved	E9ADF6	null
LmjF.27.1980	FtsJ cell division protein, putative	E9ADH8	null
LmjF.28.0170	dual specificity phopshatase, putative	Q4Q8Q3	null
LmjF.28.0300	hypothetical protein, conserved	Q4Q8P0	null
LmjF.28.1830	DNA repair protein-like protein	Q4Q883	null
LmjF.28.2230	cyclin dependent kinase-binding protein, putative	Q4Q841	null
LmjF.28.2280	DNA topoisomerase ii	Q4Q836	null
LmjF.28.2290	Translation initiation factor eIF-2B subunit epsilon, putative	Q4Q835	EIF2BE
LmjF.29.0850	High mobility group protein TDP1	E9ADT8	TDP1
LmjF.29.2580	hypothetical protein, conserved	E9AEC0	null
LmjF.30.0050	MATH domain containing protein, putative	Q4Q7V4	null
LmjF.30.0500	hypothetical protein, conserved	Q4Q7Q6	null
LmjF.30.1150	MA3 domain containing protein, putative	Q4Q7I8	null
LmjF.30.1600	hypothetical protein, conserved	Q4Q7E4	null
LmjF.30.1980	C2H2 type zinc-finger (2 copies), putative	Q4Q797	null
LmjF.30.3040	eukaryotic translation initiation factor 3 subunit d	Q4Q6Y6	EIF3D
LmjF.31.2140	hypothetical protein, unknown function	Q4Q647	null
LmjF.31.3030	hypothetical protein, unknown function	Q4Q5V5	null
LmjF.32.0210	Histone chaperone Rttp106-like, putative	Q4Q5R4	null
LmjF.32.0470	hypothetical protein, conserved	Q4Q5N8	null
LmjF.32.1290	Protein kinase domain containing protein, putative	Q4Q5F3	null
LmjF.32.1970	ribosome biogenesis protein TSR3, putative	Q4Q580	tsr3
LmjF.32.3200	hypothetical protein, conserved	Q4Q4V2	null
LmjF.32.3430	Uncharacterised protein family UPF0564, putative	Q4Q4S9	null
LmjF.33.0314	heat shock protein 83	Q4Q4I6	HSP83-2
LmjF.33.0330	heat shock protein 83	Q4Q4I0	HSP83-8
LmjF.33.1170	hypothetical protein, conserved	Q4Q473	null
LmjF.33.2070	mitogen-activated protein kinase, putative	Q4Q3Y0	MPK15
LmjF.33.2960	hypothetical protein, conserved	Q4Q3P0	null
LmjF.33.2970	hypothetical protein, unknown function	Q4Q3N9	null
LmjF.33.3020	hypothetical protein, unknown function	Q4Q3N4	null
LmjF.34.2760	hypothetical protein, conserved	Q4Q2R9	null
LmjF.34.3140	hypothetical protein, conserved	Q4Q2N0	null
LmjF.35.0380	thioredoxin, putative	E9AEL5	null
LmjF.35.1090	Nucleolar protein 111, putative	E9AET3	NOP111
LmjF.35.1660	mismatch repair protein PMS1, putative	E9AEY8	null
LmjF.35.1820	Eukaryotic rRNA processing protein EBP2, putative	E9AF03	null
LmjF.35.2270	ATP-dependent RNA helicase-like protein	E9AF51	null
LmjF.35.2850	RNA polymerase-associated protein LEO1, putative	E9AFA9	null
LmjF.35.4220	hypothetical protein, unknown function	E9AFP9	null
LmjF.35.5060	hypothetical protein, conserved	E9AFX9	null
LmjF.36.0280	hypothetical protein, conserved	Q4Q250	null
LmjF.36.0537	hypothetical protein, conserved	Q4Q223	null
LmjF.36.0740	zinc finger protein family member, putative	Q4Q202	ZC3H31
LmjF.36.1150	endonuclease/exonuclease/phosphatase, putative	Q4Q1W1	null
LmjF.36.2980	bromodomain factor 2 protein, putative	Q4Q1C1	null
LmjF.36.3960	hypothetical protein, unknown function	Q4Q119	null
LmjF.36.6030	hypothetical protein, conserved	Q4Q0F7	null
LmjF.36.6980	eukaryotic translation initiation factor 3 subunit c	Q4Q055	EIF3C
